# Supplementary material for: Rapid Creation of Interspecific Hybrid Progeny to Broaden Genetic Distance through Double Haploid (DH) Inducer in Brassica napus
Source: Plants (Basel). 2022 Mar 4;11(5):695. doi: 10.3390/plants11050695 (PMC8912716; doi:10.3390/plants11050695)
Supplement: Supplementary file 1 [file plants-11-00695-s001.zip]

Archive with 6 entries (6 files):
- Figure S1 Observation diagram of induced F1 plant phenotype.tif
- Figure S2 Homozygous site map of some samples, and the heterozygous sites are marked in blue.tif
- Table S1 Information table of all combinations of test materials and names of descendants.xls
- Table S2 The fertility and pollen tube germination rate statistics of parents, interspecific cross F1 and induced F1.xlsx
- Table S3 Flow cytometry identification results.xls
- Table S4  Induced F1 SNP site statistics.xls
