# Supplementary material for: Rapid Creation of Interspecific Hybrid Progeny to Broaden Genetic Distance through Double Haploid (DH) Inducer in Brassica napus
Source: Plants (Basel). 2022 Mar 4;11(5):695. doi: 10.3390/plants11050695 (PMC8912716; doi:10.3390/plants11050695)
Supplement: Supplementary file 1 [file plants-11-00695-s001.zip › Table S1 Information table of all combinations of test materials and names of descendants.xls]

## Sheet: Sheet1
Material name	Female parent	Male parent	Remark
T19-4	P3-2	Y6	F1
T19-5	ZS11	HZ32	F1
W58	T19-4	Y3380	Induced F1
W59	T19-5	Y3380	Induced F1
W94	T19-4	T19-4	F2
W97	T19-5	T19-5	F2
W96	T19-4	P3-2	BC1F1
W99	T19-5	ZS11	BC1F1
W93	T19-4	ZS11	CK1
W95	ZS11	T19-4	CK2
W98	ZS11	T19-5	CK3
W14	ZS11	ZS11	CK4
