# Supplementary material for: Rapid Creation of Interspecific Hybrid Progeny to Broaden Genetic Distance through Double Haploid (DH) Inducer in Brassica napus
Source: Plants (Basel). 2022 Mar 4;11(5):695. doi: 10.3390/plants11050695 (PMC8912716; doi:10.3390/plants11050695)
Supplement: Supplementary file 1 [file plants-11-00695-s001.zip › Table S2 The fertility and pollen tube germination rate statistics of parents, interspecific cross F1 and induced F1.xlsx]

## Sheet: Sheet1
Material name	The normal pollen morphology proportions(fertile pollen number/total pollen number)%	The average pollen tube germination rates(germinated pollen number/total pollen number) %
P3-2	(713/757)94.19	(78/370)21.08
ZS11	(993/1008)98.51	(72/211)34.12
Y6	(730/751)97.20	(77/226)34.07
HZ32	(910/922)98.70	(60/182)32.97
T19-4	(199/658)30.24	(21/359)5.85
T19-5	(39/350)11.14	(4/311)1.29
W58	(251/271)92.62	(51/190)26.84
W59	(210/219)95.89	(71/301)23.59
