# Supplementary material for: Rapid Creation of Interspecific Hybrid Progeny to Broaden Genetic Distance through Double Haploid (DH) Inducer in Brassica napus
Source: Plants (Basel). 2022 Mar 4;11(5):695. doi: 10.3390/plants11050695 (PMC8912716; doi:10.3390/plants11050695)
Supplement: Supplementary file 1 [file plants-11-00695-s001.zip › Table S3 Flow cytometry identification results.xls]

## Sheet: Sheet2
Material name	Material number	Peak (D thousand lines)	Average peak (D thousand lines)	Ploidy
P3-2	P3-2-1	495.763	492.364	4
	P3-2-2	482.616		4
	P3-2-3	498.713		4
Y6	Y6-1	261.162	287.176	2
	Y6-2	313.408		2
	Y6-3	286.958		2
ZS11	ZS11-1	510.692	502.732	4
	ZS11-2	495.891		4
	ZS11-3	501.613		4
HZ32	HZ32-1	243.764	274.485	2
	HZ32-2	303.688		2
	HZ32-3	276.002		2
T19-4	T19-4-1	352.2	351.024	3
	T19-4-2	377.328		3
	T19-4-3	359.248		3
	T19-4-4	361.569		3
	T19-4-5	348.119		3
	T19-4-6	364.988		3
	T19-4-7	353.755		3
	T19-4-8	350.392		3
	T19-4-9	345.008		3
	T19-4-10	340.978		3
	T19-4-11	334.312		3
	T19-4-12	350.956		3
	T19-4-13	380.087		3
	T19-4-14	482.465		4
	T19-4-15	341.124		3
	T19-4-16	359.126		3
	T19-4-17	342.965		3
	T19-4-18	325.152		3
	T19-4-19	335.886		3
	T19-4-20	336.714		3
	T19-4-21	312.12		3
	T19-4-22	338.574		3
	T19-4-23	343.363		3
	T19-4-24	333.904		3
	T19-4-25	349.073		3
	T19-4-26	335.166		3
	T19-4-27	323.077		3
T19-5	T19-5-1	322.839	349.641	3
	T19-5-2	329.426		3
	T19-5-3	307.293		3
	T19-5-4	322.578		3
	T19-5-5	323.057		3
	T19-5-6	335.896		3
	T19-5-7	376.038		3
	T19-5-8	361.611		3
	T19-5-9	358.099		3
	T19-5-10	370.062		3
	T19-5-11	352.957		3
	T19-5-12	348.655		3
	T19-5-13	350.718		3
	T19-5-14	361.523		3
	T19-5-15	362.003		3
	T19-5-16	346.212		3
	T19-5-17	346.263		3
	T19-5-18	344.316		3
	T19-5-19	493.678		4
	T19-5-20	318.916		3
	T19-5-21	332.578		3
	T19-5-22	350.268		3
	T19-5-23	326.757		3
W58	W58-1	582.709	531.647	4
	W58-2	544.287		4
	W58-3	452.131		4
	W58-4	492.546		4
	W58-5	532.363		4
	W58-6	498.651		4
	W58-7	421.45		4
	W58-8	445.025		4
	W58-9	590.614		6
	W58-10	605.801		6
	W58-11	554.273		4
	W58-12	661.169		6
	W58-13	520.787		4
	W58-14	583.981		4
	W58-15	475.179		4
	W58-16	548.812		4
	W58-17	533.875		4
	W58-18	525.989		4
W59	W59-1	1037.64	676.333	8
	W59-2	745.441		6
	W59-3	478.274		4
	W59-4	537.878		4
	W59-5	681.194		6
	W59-6	577.569		4
