# Supplementary material for: Rapid Creation of Interspecific Hybrid Progeny to Broaden Genetic Distance through Double Haploid (DH) Inducer in Brassica napus
Source: Plants (Basel). 2022 Mar 4;11(5):695. doi: 10.3390/plants11050695 (PMC8912716; doi:10.3390/plants11050695)
Supplement: Supplementary file 1 [file plants-11-00695-s001.zip › Table S4 Induced F1 SNP site statistics.xls]

## Sheet: Sheet1
Sample number	Total sites	Number of homozygous sites	Homozygous site rate （%）
W58-1	42090	33049	78.52
W58-2	42090	32237	76.59
W58-3	42090	33941	80.64
W58-5	42090	31248	74.24
W58-6	42090	32557	77.35
W58-7	42090	33689	80.04
W58-8	42090	33403	79.36
W58-9	42090	31958.9	75.93
W58-12	42090	31942.1	75.89
W58-13	42090	31429	74.67
W58-14	42090	31786	75.52
W58-15	42090	34358	81.63
W58-18	42090	32809	77.95
W59-1	42090	24803.6	58.93
W59-2	42090	25443.4	60.45
W59-3	42090	33091	78.62
W59-4	42090	29219	69.42
W59-6	42090	24804	58.93
W58-4,W58-10,W58-11,W58-16,W58-17,W59-5 died when testing SNP chips
